# Supplementary material for: Pathogenicity of Beauveria bassiana PfBb and Immune Responses of a Non-Target Host, Spodoptera frugiperda (Lepidoptera: Noctuidae)
Source: Insects. 2022 Oct 8;13(10):914. doi: 10.3390/insects13100914 (PMC9604019; doi:10.3390/insects13100914)
Supplement: Supplementary file 1 [file insects-13-00914-s001.zip]

Archive with 1 entries (1 files):
- insects-1924726-supplementary.pdf
